# Supplementary material for: Predictive Validity of Multifactorial Injury Risk Models and Associated Clinical Measures in the U.S. Population
Source: Sports (Basel). 2024 Apr 28;12(5):123. doi: 10.3390/sports12050123 (PMC11125903; doi:10.3390/sports12050123)
Supplement: Supplementary file 1 [file sports-12-00123-s001.zip]

Archive with 1 entries (1 files):
- sports-2952283-supplementary.pdf
